# Supplementary material for: Detection Accuracy and Latency of Colorectal Lesions with Computer-Aided Detection System Based on Low-Bias Evaluation
Source: Diagnostics (Basel). 2021 Oct 17;11(10):1922. doi: 10.3390/diagnostics11101922 (PMC8534444; doi:10.3390/diagnostics11101922)
Supplement: Supplementary file 1 [file diagnostics-11-01922-s001.zip]

Archive with 9 entries (5 files):
- diagnostics-1352305-SI/
- diagnostics-1352305-SI/Diagnostics/
- diagnostics-1352305-SI/Diagnostics/Diagnostics_Video1.mp4
- diagnostics-1352305-SI/Diagnostics/Supplementary Materials Table S1 .pdf
- diagnostics-1352305-SI/__MACOSX/
- diagnostics-1352305-SI/__MACOSX/._Diagnostics
- diagnostics-1352305-SI/__MACOSX/Diagnostics/
- diagnostics-1352305-SI/__MACOSX/Diagnostics/._Diagnostics_Video1.mp4
- diagnostics-1352305-SI/__MACOSX/Diagnostics/._Supplementary Materials Table S1 .docx
